# Supplementary material for: Contact Tracing During the COVID-19 Epidemic: Insights from the Experience of the Veneto Region in Italy
Source: Healthcare (Basel). 2025 Jan 30;13(3):268. doi: 10.3390/healthcare13030268 (PMC11816897; doi:10.3390/healthcare13030268)
Supplement: Supplementary file 1 [file healthcare-13-00268-s001.zip]

Archive with 1 entries (1 files):
- healthcare-3353169-supplementary.pdf
